# Supplementary material for: Radiomics Features in Predicting Human Papillomavirus Status in Oropharyngeal Squamous Cell Carcinoma: A Systematic Review, Quality Appraisal, and Meta-Analysis
Source: Diagnostics (Basel). 2024 Mar 29;14(7):737. doi: 10.3390/diagnostics14070737 (PMC11011663; doi:10.3390/diagnostics14070737)
Supplement: Supplementary file 1 [file diagnostics-14-00737-s001.zip]

Archive with 1 entries (1 files):
- diagnostics-2808443-supplementary.pdf
